# Supplementary material for: Desert Endemic Plants in Algeria: A Review on Traditional Uses, Phytochemistry, Polyphenolic Compounds and Pharmacological Activities
Source: Molecules. 2023 Feb 15;28(4):1834. doi: 10.3390/molecules28041834 (PMC9959599; doi:10.3390/molecules28041834)
Supplement: Supplementary file 1 [file molecules-28-01834-s001.zip]

Archive with 1 entries (1 files):
- molecules-2130606-supplementary.pdf
